# Supplementary material for: Cytotoxicity of Root Canal Sealers and Potential Clinical Implications: A Comprehensive Systematic Review of In Vitro Studies
Source: J Clin Med. 2026 Jan 25;15(3):973. doi: 10.3390/jcm15030973 (PMC12897702; doi:10.3390/jcm15030973)
Supplement: Supplementary file 1 [file jcm-15-00973-s001.zip]

Archive with 1 entries (1 files):
- jcm-4099846-supplementary.pdf
